# Supplementary material for: The Microbiological Characteristics and Genomic Surveillance of Carbapenem-Resistant Klebsiella pneumoniae Isolated from Clinical Samples
Source: Microorganisms. 2025 Jul 4;13(7):1577. doi: 10.3390/microorganisms13071577 (PMC12299758; doi:10.3390/microorganisms13071577)
Supplement: Supplementary file 1 [file microorganisms-13-01577-s001.zip]

Archive with 1 entries (1 files):
- microorganisms-3625976-supplementary.pdf
